# Supplementary material for: Marine-Derived Padina Minor Extract Improves Lipid and Glucose Metabolism in Obese Rats: Evidence for PPARγ and ADIPOR1 Modulation
Source: Nutrients. 2026 May 15;18(10):1572. doi: 10.3390/nu18101572 (PMC13209200; doi:10.3390/nu18101572)
Supplement: Supplementary file 1 [file nutrients-18-01572-s001.zip]

Archive with 1 entries (1 files):
- nutrients-4286952-supplementary.pdf
